# Supplementary material for: The impact of digital technological innovation on high-tech industry exports in China
Source: PLoS One. 2025 Aug 20;20(8):e0330494. doi: 10.1371/journal.pone.0330494 (PMC12367172; doi:10.1371/journal.pone.0330494)
Supplement: Data — (XLSX) [file pone.0330494.s001.xlsx]

## Sheet: Sheet1
year	INF	GDP_sec	FIE	province	HR	DEP	DEPG	Exportother	EXR	Export	GDP	dp_iv	Number	RD	DIF
2009	2.25397	39.9	0.198695	上海市	10.6469	6.42248	5.68228	17.7972	1.92147	17.5826	18.8292	0.00892528	7.33694	8.10923
2010	2.31746	42.1	0.192409	上海市	10.5652	6.47755	5.76497	17.9978	1.91243	17.8554	18.961	0.012329	7.26052	7.69257
2011	2.34921	41.3	0.203946	上海市	10.4834	6.60495	5.95912	18.137	1.86544	17.9119	19.0728	0.016468	6.86901	8.3082	4.3844
2012	2.42857	38.92	0.207317	上海市	10.6543	6.71508	6.03946	18.1103	1.84253	17.8617	19.1229	0.015783	6.93731	8.25453	5.01576
2013	2.44444	37.2	0.207562	上海市	10.5615	6.73139	6.15498	18.0854	1.82345	17.8218	19.2008	0.00989054	6.93147	8.28879	5.40331
2014	2.47619	34.6564	0.208906	上海市	10.8156	6.8331	6.12078	18.1246	1.81528	17.8176	19.278	0.0166304	6.91075	8.37008	5.47868
2015	2.52381	31.8069	0.246445	上海市	10.9507	7.02432	6.35713	18.0487	1.82912	17.7874	19.3419	0.0177489	6.92756	8.16849	5.62802
2016	2.53968	29.8321	0.245538	上海市	11.044	7.22138	6.5559	18.0536	1.89346	17.7766	19.4567	0.0193681	6.89871	8.19836	5.64269
2017	2.52381	30.4595	0.246389	上海市	11.4292	7.36536	6.68792	18.1151	1.90981	17.8599	19.5402	0.0232283	6.91671	8.21609	5.81904
2018	2.49206	29.78	0.255556	上海市	11.2387	7.4104	6.90306	18.1958	1.8897	17.8623	19.6049	0.0223819	6.9344	8.28954	5.93418
2019	2.46032	27	0.214368	上海市	11.1436	7.61551	6.9258	18.2075	1.9313	17.8493	19.7598	0.0168205	7.01302	8.41494	6.01684
2020	2.39683	26.6	0.209354	上海市	11.4406	7.78386	7.14152	18.185	1.93117	17.869	19.7739	0.0332072	7.0859	8.55872	6.06826
2021	2.42857	26.4939	0.195092	上海市	11.7377	7.88206	7.36988	18.384	1.86431	17.9185	19.8843	0.0378524	7.18766	8.69968	6.11755
2022	2.42857	25.7	0.21036	上海市	11.7358	7.78445	7.41685	18.5298	1.906	17.9191	19.917	0.0318432	7.23273	8.826	6.16498
2009	0.373337	41.9	0.316437	云南省	6.9053	2.12504	1.67204	14.9156	1.92147	11.2716	17.9378	0.00016801	4.96284	5.23644
2010	0.426559	44.6	0.316399	云南省	7.29567	2.35202	1.93598	15.4284	1.91243	11.7855	18.0955	0.00027028	4.96981	4.46591
2011	0.44743	42.5	0.329423	云南省	7.68605	2.57828	2.16221	15.6051	1.86544	11.7838	18.3034	0.00018103	4.64439	5.98141	3.21527
2012	0.463866	42.87	0.346541	云南省	7.84955	2.92949	2.31956	15.6033	1.84253	12.7576	18.4512	0.00025676	4.81218	5.87212	4.43592
2013	0.481607	42	0.346214	云南省	7.84216	3.19772	2.84741	15.9503	1.82345	14.039	18.5889	0.00044958	4.91265	5.68017	4.92653
2014	0.511349	41.2172	0.346322	云南省	7.78661	3.51181	2.90207	16.1813	1.81528	13.697	18.6687	0.00056963	4.99721	5.98394	5.10017
2015	0.531959	39.7684	0.346044	云南省	8.04544	3.71864	3.2854	16.081	1.82912	13.4774	18.7296	0.0010746	5.17615	6.21461	5.31694
2016	0.544221	38.4771	0.339378	云南省	7.99163	4.0823	3.49013	15.7087	1.89346	13.8072	18.8119	0.00254512	5.36129	6.50129	5.38146
2017	0.564049	37.8898	0.348855	云南省	8.16898	4.38294	3.74755	15.7078	1.90981	13.9178	18.9139	0.00146484	5.45318	6.60123	5.54623
2018	0.595878	38.91	0.339745	云南省	8.2562	4.61717	4.14567	15.7744	1.8897	14.1419	19.0018	0.00107797	5.53733	6.62007	5.65526
2019	0.626141	34.3	0.291516	云南省	8.38444	4.61001	4.18037	15.963	1.9313	14.4038	19.2633	0.00520152	5.54518	6.68586	5.71525
2020	0.733368	33.8	0.2844	云南省	8.57473	4.97806	4.41327	16.3968	1.93117	14.5358	19.3177	0.00412051	5.63121	6.84162	5.76356
2021	0.758936	35.3242	0.244389	云南省	8.76501	5.02136	4.78393	16.3728	1.86431	15.3711	19.4194	0.00297411	5.65599	6.90274	5.81084
2022	0.811114	36.2	0.231393	云南省	8.73289	5.0767	4.82618	15.6377	1.906	16.0409	19.4838	0.00111786	5.73979	6.95368	5.85759
2009	0.112172	52.5	0.197822	内蒙古自治区	8.4946	2.13347	1.47961	14.2517	1.92147	10.4585	18.3944	0.00014277	4.69135	4.27667
2010	0.131615	54.6	0.194783	内蒙古自治区	8.86076	2.17804	1.96365	14.57	1.91243	11.7803	18.5753	0.00014235	4.67283	3.4012
2011	0.134827	56	0.208164	内蒙古自治区	9.22693	2.63036	2.26169	14.8358	1.86544	12.4419	18.7825	0.00012464	4.58497	3.58352	3.3635
2012	0.137701	55.42	0.215735	内蒙古自治区	9.23038	2.84796	2.18887	14.7131	1.84253	10.8665	18.8832	0.00094959	4.57471	4.35671	4.5183
2013	0.141674	54	0.217924	内蒙古自治区	9.0102	3.08979	2.51677	14.7183	1.82345	11.1291	18.9464	0.0007177	4.60517	4.54329	4.98764
2014	0.145985	51.3207	0.218342	内蒙古自治区	8.99518	3.3188	2.82567	15.128	1.81528	12.264	18.9956	0.00121457	4.55388	4.74493	5.15074
2015	0.150719	50.4757	0.238508	内蒙古自治区	9.36508	3.69772	3.31041	15.0128	1.82912	12.2454	18.9991	0.0008629	4.67283	4.75359	5.36854
2016	0.171598	47.1844	0.248935	内蒙古自治区	9.68312	3.93278	3.55502	14.7972	1.89346	12.4335	19.0156	0.00185918	4.69135	5.2575	5.43777
2017	0.175232	39.7589	0.281428	内蒙古自治区	9.61052	4.12403	3.55617	14.8854	1.90981	12.844	18.8967	0.00217384	4.61512	5.42495	5.5549
2018	0.178191	39.37	0.279449	内蒙古自治区	9.6918	4.36974	4.01954	14.9809	1.8897	13.2971	18.9682	0.00269152	4.5326	5.70378	5.60422
2019	0.181572	39.6	0.296349	内蒙古自治区	9.8645	4.68638	4.05228	15.0181	1.9313	13.0029	18.9637	0.00182478	4.59512	5.78074	5.68321
2020	0.187574	39.6	0.303584	内蒙古自治区	9.94746	5.0885	4.60271	14.9129	1.93117	13.0818	18.9723	0.00243048	4.65396	6.05444	5.7346
2021	0.190363	45.6961	0.255412	内蒙古自治区	10.0304	5.18862	4.95432	15.1988	1.86431	13.5749	19.1392	0.00210645	4.70953	6.32615	5.78499
2022	0.193745	48.5	0.254234	内蒙古自治区	9.89344	5.2188	4.98596	15.3781	1.906	14.1591	19.2605	0.00382994	4.8752	6.92461	5.83563
2009	1.29762	23.5	0.190847	北京市	11.1726	6.77776	5.96074	16.9689	1.92147	16.0808	18.6157	0.00044003	7.04752	8.07059
2010	1.31548	24	0.192532	北京市	11.3638	6.85282	6.07876	17.1212	1.91243	16.1437	18.7652	0.00128657	7.00579	7.23993
2011	1.33333	23.1	0.199683	北京市	11.555	7.05427	6.35838	17.1992	1.86544	15.9702	18.9063	0.00082896	6.60259	8.34877	4.37462
2012	1.34524	22.7	0.20612	北京市	11.8363	7.31788	6.46614	17.0595	1.84253	16.3009	19.0017	0.00112657	6.63332	8.54384	5.01496
2013	1.35714	22.3	0.210782	北京市	12.0284	7.58989	6.77447	17.0916	1.82345	16.3497	19.1038	0.00106176	6.66185	8.82482	5.37352
2014	1.375	21.3063	0.212119	北京市	11.8542	7.7628	6.93433	17.103	1.81528	16.2594	19.1782	0.00174435	6.69084	8.65713	5.46112
2015	1.38095	19.7381	0.249307	北京市	12.0807	7.878	7.10371	17.0466	1.82912	15.9837	19.2542	0.00161286	6.69084	8.40961	5.62178
2016	1.3869	19.2622	0.24959	北京市	12.3037	7.99759	7.23709	17.1127	1.89346	15.8329	19.3634	0.00136332	6.67834	8.38754	5.65728
2017	1.39881	19.014	0.243603	北京市	12.5024	8.02855	7.36981	17.2781	1.90981	15.8492	19.4508	0.00100601	6.68085	8.44634	5.79891
2018	1.40476	18.63	0.246419	北京市	12.555	8.18662	7.49856	17.481	1.8897	16.1128	19.5299	0.00105344	6.68336	8.50734	5.90955
2019	1.41667	16.2	0.209441	北京市	12.6811	8.3129	7.57073	17.5271	1.9313	16.2003	19.684	0.00259108	6.74876	8.62317	5.98896
2020	1.41071	15.8	0.19711	北京市	12.6121	8.45045	7.72134	17.3019	1.93117	16.4291	19.7045	0.00310416	6.78446	8.77617	6.03519
2021	1.41667	18.0499	0.178922	北京市	12.543	8.61862	7.9843	17.3719	1.86431	17.0761	19.8137	0.00482312	6.84268	8.97297	6.08126
2022	1.42262	15.9	0.1795	北京市	12.5863	8.63253	8.04566	17.5573	1.906	16.6532	19.8465	0.00342007	6.90073	9.09201	6.12573
2009	0.442903	48.7	0.203223	吉林省	8.90277	3.06113	2.57772	14.5094	1.92147	11.7996	18.1031	0.00056945	6.10256	6.18621
2010	0.46158	52	0.206199	吉林省	9.00189	3.31034	2.8227	14.8637	1.91243	12.0859	18.2777	0.00014422	6.07764	5.43808
2011	0.476521	53.1	0.208324	吉林省	9.10102	3.58775	3.10569	14.9343	1.86544	12.0236	18.476	0.0002542	5.90808	6.41999	3.19908
2012	0.487193	53.41	0.206981	吉林省	9.25469	3.67098	3.18934	15.1009	1.84253	11.985	18.5979	0.00055997	5.97635	6.50578	4.46855
2013	0.493597	52.8	0.210388	吉林省	9.40328	3.85527	3.40997	15.1853	1.82345	12.3845	18.6866	0.0005792	5.97635	8.47345	4.92986
2014	0.505336	52.7894	0.211057	吉林省	9.37213	4.10244	3.44036	15.019	1.81528	12.2897	18.743	0.0005697	5.97381	6.66058	5.1097
2015	0.516009	49.8162	0.228761	吉林省	9.39289	4.37531	3.85761	14.8025	1.82912	12.1579	18.7617	0.0025382	6.00635	6.53233	5.3385
2016	0.553895	47.4051	0.242684	吉林省	9.51313	4.59759	4.09649	14.7692	1.89346	12.1856	18.8112	0.00210806	6.09131	6.53524	5.38022
2017	0.562433	46.8299	0.249303	吉林省	9.55878	4.85917	4.25456	14.8398	1.90981	12.1993	18.8224	0.00097621	5.97635	6.63332	5.54032
2018	0.571505	42.53	0.251389	吉林省	9.45561	5.04876	4.51262	14.9287	1.8897	12.3359	18.8311	0.00210729	5.84644	6.87833	5.62069
2019	0.578975	35.2	0.335421	吉林省	9.45526	5.26519	4.56608	14.9117	1.9313	12.438	18.58	0.00284999	5.73979	7.06902	5.67939
2020	0.588047	35.1	0.335234	吉林省	9.76669	5.50892	5.06627	14.7965	1.93117	12.3642	18.6286	0.0027394	5.77144	7.06902	5.73094
2021	0.594984	36.0264	0.279312	吉林省	10.0781	5.69735	5.32171	14.9582	1.86431	12.8835	18.701	0.00296058	5.85793	7.2349	5.78114
2022	0.602455	35.4	0.309407	吉林省	9.89516	5.89782	5.48539	15.349	1.906	12.9563	18.6884	0.00219743	5.87212	7.35308	5.82897
2009	0.409431	47.4	0.253738	四川省	7.69397	3.72291	2.93792	15.7822	1.92147	14.7446	18.7679	0.00021548	6.72143	8.03301
2010	0.457416	50.5	0.247766	四川省	7.95525	4.01244	3.45913	16.1228	1.91243	14.8114	18.9622	0.00034618	6.72143	7.81883
2011	0.488367	52.5	0.222333	四川省	8.21653	4.33944	3.8143	16.2484	1.86544	15.811	19.1639	0.0003894	6.58893	8.46358	3.69287
2012	0.516203	51.66	0.228335	四川省	8.47832	4.73792	4.08768	16.3994	1.84253	16.2166	19.2908	0.00088265	6.70073	8.6165	4.60647
2013	0.541753	51.7	0.235711	四川省	8.44745	5.01242	4.58095	16.4602	1.82345	16.2922	19.3912	0.00033503	6.73459	8.74305	5.0307
2014	0.564396	48.928	0.238171	四川省	8.3476	5.15282	4.49157	16.4976	1.81528	16.3749	19.4693	0.00077935	6.81454	8.71506	5.15802
2015	0.584337	44.0822	0.249475	四川省	8.44695	5.44797	4.84506	16.2292	1.82912	16.0601	19.5211	0.00134246	6.90675	7.72754	5.37287
2016	0.611965	40.8353	0.243176	四川省	8.30315	5.65828	4.85403	15.9136	1.89346	16.1586	19.6126	0.00153437	7.00941	7.9363	5.41792
2017	0.644786	38.7454	0.235119	四川省	8.56174	5.92365	4.96534	15.9408	1.90981	16.6476	19.7285	0.00168759	7.0859	8.22443	5.59024
2018	0.665974	37.67	0.238642	四川省	8.66829	5.85304	5.28909	16.2287	1.8897	16.9138	19.8238	0.00113405	7.15696	8.50127	5.6846
2019	0.694017	37.3	0.221988	四川省	8.8243	5.77985	5.24446	16.4215	1.9313	17.0528	19.96	0.00208768	7.25982	8.7529	5.75925
2020	0.821562	36.2	0.230429	四川省	9.01645	5.99706	5.48209	16.3437	1.93117	17.3373	20.0017	0.0024921	7.36265	8.94272	5.81359
2021	0.83361	36.9565	0.208273	四川省	9.2086	5.98567	5.80446	16.8032	1.86431	17.4318	20.1043	0.00285728	7.47647	9.11691	5.86689
2022	0.851475	37.3	0.209951	四川省	9.19791	6.01655	5.84108	17.032	1.906	17.4382	20.1567	0.00282756	7.54274	9.22789	5.91774
2009	1.34513	53	0.149468	天津市	10.0515	5.27427	4.59593	16.3235	1.92147	15.9123	18.1359	0.00121772	6.76619	7.63579
2010	1.38938	52.5	0.14926	天津市	10.2257	5.46926	4.95646	16.5519	1.91243	16.1125	18.34	0.00062558	6.70564	7.35883
2011	1.43363	52.4	0.158865	天津市	10.3999	5.72526	5.13512	16.6779	1.86544	16.2337	18.5435	0.00118605	6.20859	7.6774	4.10396
2012	1.45133	51.68	0.166219	天津市	10.5117	6.0202	5.28013	16.7343	1.84253	16.2987	18.6748	0.00134483	6.37502	8.2446	4.81186
2013	1.48673	50.6	0.176513	天津市	10.5386	6.3052	5.62981	16.7281	1.82345	16.2959	18.7882	0.0007131	6.37161	7.82804	5.16627
2014	1.52212	49.1631	0.183424	天津市	10.5044	6.38209	5.65801	16.814	1.81528	16.321	18.8735	0.00183742	6.36819	8.03754	5.29912
2015	1.56637	46.5844	0.195448	天津市	10.5639	6.75763	6.04032	16.7903	1.82912	16.3235	18.9238	0.0018514	6.38182	7.57353	5.47029
2016	1.59292	42.3326	0.206841	天津市	10.7734	6.89781	6.2733	16.7714	1.89346	16.1371	19.0021	0.0022131	6.27852	7.73237	5.50468
2017	1.56637	40.9376	0.176964	天津市	11.0951	6.87924	6.30996	16.7281	1.90981	16.214	19.0385	0.00288422	6.19949	7.85166	5.64908
2018	1.55752	40.46	0.164977	天津市	11.07	6.94863	6.53004	16.8992	1.8897	16.1632	19.0525	0.0029463	6.11368	7.84854	5.75852
2019	1.53982	35.2	0.252101	天津市	11.1012	7.05453	6.52546	16.9669	1.9313	15.7386	18.7646	0.00593537	6.19644	7.96207	5.84096
2020	1.56637	34.1	0.223758	天津市	11.1712	7.41454	6.89927	16.9838	1.93117	15.7357	18.7631	0.00608247	6.3081	8.17864	5.89015
2021	1.46903	37.3001	0.200863	天津市	11.2412	7.16356	7.22224	17.1892	1.86431	16.0672	18.8714	0.00450602	6.37161	8.28702	5.93814
2022	1.46903	37	0.167358	天津市	11.1906	7.10175	7.00325	17.1873	1.906	15.9661	18.91	0.00323891	6.3699	8.36007	5.98623
2009	0.320783	48.9	0.319485	宁夏回族自治区	8.2166	2.31966	2.30372	13.0847	1.92147	10.1642	16.4206	0	2.99573	5.17615
2010	0.338855	49	0.329967	宁夏回族自治区	8.30285	2.72832	2.20908	13.5396	1.91243	10.4094	16.6426	0.0002106	2.77259	4.06044
2011	0.381024	50.2	0.335794	宁夏回族自治区	8.3891	3.37196	2.74842	13.8046	1.86544	10.6901	16.8611	0.00039959	2.63906	5.04343	3.44394
2012	0.412651	49.52	0.369182	宁夏回族自治区	8.36666	3.8893	3.07612	13.7977	1.84253	10.8904	16.9688	0.00019047	2.94444	5.04343	4.4674
2013	0.447289	49.3	0.357888	宁夏回族自治区	8.70739	4.37035	3.4814	14.2214	1.82345	11.2884	17.0649	0.00057248	2.94444	5.48064	4.91808
2014	0.489458	48.7351	0.363523	宁夏回族自治区	8.5484	4.18362	3.54806	14.6861	1.81528	12.4487	17.1305	0.00096293	3.17805	5.38907	5.10752
2015	0.518072	47.3801	0.390996	宁夏回族自治区	8.88813	4.30358	3.93666	14.3457	1.82912	11.8939	17.1869	0.00289217	3.43399	5.45959	5.36924
2016	0.53012	46.9748	0.39593	宁夏回族自治区	9.15489	5.11574	4.42858	14.2637	1.89346	11.3662	17.2714	0.00163644	3.46574	5.61313	5.35828
2017	0.540663	45.8993	0.398653	宁夏回族自治区	9.20265	5.25086	4.83286	14.6709	1.90981	11.6344	17.3546	0.00190546	3.62434	5.2832	5.54357
2018	0.555723	44.54	0.382993	宁夏回族自治区	8.72872	5.31349	4.97741	14.3533	1.8897	11.4803	17.4278	0.00164516	3.7612	5.47227	5.60918
2019	0.575301	42.3	0.3837	宁夏回族自治区	8.86672	5.35398	4.87099	14.1366	1.9313	11.6174	17.4394	0.00213296	3.89182	5.48894	5.67781
2020	0.582831	41	0.37759	宁夏回族自治区	9.17849	5.61014	5.12584	13.5506	1.93117	11.4713	17.4843	0.00280772	3.82864	5.57595	5.73664
2021	0.593373	44.7018	0.315744	宁夏回族自治区	9.49025	5.64649	5.46848	14.2731	1.86431	12.0319	17.6271	0.00274287	4.04305	5.65948	5.79371
2022	0.603916	48.3	0.31321	宁夏回族自治区	9.4128	5.72904	5.48331	14.0951	1.906	12.6284	17.7414	0.00207897	4.09434	5.77144	5.85045
2009	1.05798	48.7	0.212855	安徽省	7.62132	3.45797	2.68651	15.5608	1.92147	12.7452	18.4269	0.00272139	6.42487	7.12689
2010	1.07874	52.1	0.209365	安徽省	7.93481	4.06953	3.34147	15.8996	1.91243	12.8092	18.6325	0.00042251	6.61338	7.08171
2011	1.08876	54.3	0.215873	安徽省	8.24831	4.46644	4.03261	16.1597	1.86544	13.3186	18.846	0.0015776	6.35263	7.50494	3.49863
2012	1.20472	54.64	0.23013	安徽省	8.51634	4.95911	4.31977	16.5774	1.84253	13.8689	18.9637	0.00239801	6.61204	7.80954	4.57089
2013	1.26843	54.6	0.226201	安徽省	8.52448	5.17598	4.80376	16.5721	1.82345	14.3752	19.0745	0.00465884	6.73459	7.91498	5.01615
2014	1.27917	53.1335	0.223711	安徽省	8.72823	5.40346	4.79789	16.5617	1.81528	15.1393	19.1554	0.00251916	6.94312	7.89618	5.19623
2015	1.37938	49.7456	0.238076	安徽省	8.79598	5.68975	5.03575	16.5838	1.82912	15.2428	19.2094	0.00995291	7.08841	7.81883	5.35318
2016	1.45956	48.434	0.22628	安徽省	8.56559	6.01617	5.22245	16.5182	1.89346	15.1956	19.313	0.0114478	7.2428	8.09864	5.43276
2017	1.51038	47.5175	0.229618	安徽省	8.60521	6.21488	5.23755	16.552	1.90981	15.4691	19.4146	0.00682454	7.26333	8.26771	5.60433
2018	1.55906	46.13	0.219022	安徽省	8.87088	6.41585	5.55688	16.6675	1.8897	15.7072	19.5195	0.0123752	7.28345	8.45425	5.71647
2019	1.63422	41.3	0.199176	安徽省	8.83872	6.19177	5.54892	16.8408	1.9313	15.8004	19.7321	0.0160107	7.29029	8.56044	5.79997
2020	1.77094	40.5	0.193213	安徽省	9.04267	6.484	5.88589	16.9715	1.93117	15.8903	19.7734	0.0158609	7.43956	8.71785	5.85839
2021	1.7781	40.9998	0.176704	安徽省	9.24662	6.48244	6.14123	17.2448	1.86431	16.1208	19.8783	0.0155764	7.56579	8.92332	5.9145
2022	1.78167	41.3	0.186031	安徽省	9.31627	6.55683	6.25362	17.3542	1.906	16.4228	19.9258	0.0142895	7.68248	9.09009	5.96958
2009	1.487	55.8	0.096401	山东省	8.31277	4.08358	3.54354	17.6195	1.92147	16.0583	19.6414	0.00160264	7.55329	8.06934
2010	1.513	54.2	0.105822	山东省	8.49274	4.33641	3.97028	17.8818	1.91243	16.318	19.786	0.00105702	7.52132	7.6912
2011	1.53966	52.9	0.11027	山东省	8.6727	4.57763	4.21832	18.0809	1.86544	16.1184	19.9328	0.00141396	7.32251	8.22791	3.65196
2012	1.61508	51.46	0.118059	山东省	8.77947	4.85231	4.34577	18.094	1.84253	16.0257	20.0304	0.00155941	7.53636	8.53366	4.60866
2013	1.6697	50.1	0.121107	山东省	8.92476	4.9831	4.62333	18.0968	1.82345	16.1925	20.1296	0.00252641	7.60837	8.658	5.07079
2014	1.71977	48.4431	0.120776	山东省	8.98238	5.12837	4.53221	18.1494	1.81528	16.353	20.2028	0.00224022	7.65634	8.73825	5.20335
2015	1.74837	46.8013	0.130948	山东省	9.03365	5.49594	4.88934	18.1802	1.82912	16.2153	20.2613	0.00276133	7.72665	8.74544	5.39662
2016	1.76463	46.077	0.128707	山东省	9.02856	5.62571	5.03516	18.2132	1.89346	16.0976	20.338	0.00401126	7.69939	8.8708	5.44919
2017	1.79779	45.3545	0.127466	山东省	9.12371	5.69124	5.07265	18.3085	1.90981	16.1068	20.4035	0.00167192	7.64611	8.96941	5.60602
2018	1.8355	43.99	0.132091	山东省	8.99962	5.75133	5.32008	18.3791	1.8897	16.121	20.455	0.00341882	7.58984	8.96801	5.70754
2019	1.86996	39.8	0.15112	山东省	9.00682	5.97699	5.3623	18.4731	1.9313	15.6058	20.3817	0.00366722	7.355	9.0287	5.79106
2020	1.91547	39.1	0.153612	山东省	9.24997	6.30798	5.79126	18.6005	1.93117	16.1776	20.4103	0.00832589	7.44892	9.20362	5.85166
2021	1.92718	39.9384	0.14096	山东省	9.49311	6.37726	6.1055	18.9046	1.86431	16.3903	20.5381	0.00885951	7.56112	9.51022	5.90928
2022	1.95189	40	0.138716	山东省	9.56833	6.3736	6.20582	19.0093	1.906	16.4405	20.589	0.00670586	7.71913	9.66033	5.96571
2009	0.801663	54.3	0.212237	山西省	8.87643	2.71649	2.43471	14.3188	1.92147	12.5573	18.1139	0.00016002	5.03695	5.45959
2010	0.84453	56.9	0.209911	山西省	9.01468	2.93519	2.57787	14.8668	1.91243	12.683	18.3374	0	5.05625	4.61512
2011	0.865643	59	0.210353	山西省	9.15293	3.20867	2.72699	14.9547	1.86544	12.8473	18.5374	0.00033722	4.77068	5.49717	3.50886
2012	0.886116	55.57	0.227813	山西省	9.38153	3.57601	2.94974	14.9835	1.84253	14.0088	18.6124	0.00113239	4.91265	6.31897	4.53238
2013	0.897633	53.9	0.239247	山西省	9.35663	3.63648	3.31179	14.8982	1.82345	14.5082	18.657	0.00065412	4.92725	6.1717	4.97134
2014	0.912348	49.3196	0.241765	山西省	9.29658	3.6602	3.29369	14.9726	1.81528	14.6534	18.6645	0.00154781	4.89784	5.95842	5.12194
2015	0.917466	40.6868	0.268121	山西省	9.63412	3.92481	3.48489	14.8374	1.82912	14.7183	18.6649	0.00119275	4.93447	5.78383	5.32933
2016	0.927063	38.5351	0.26274	山西省	9.69761	4.13786	3.66657	14.6987	1.89346	15.2455	18.6869	0.00158643	4.89035	6.01859	5.41526
2017	0.934101	43.6547	0.241906	山西省	9.9227	4.37705	3.78139	14.8678	1.90981	15.2067	18.8608	0.00424111	5.02059	6.44731	5.56049
2018	0.939859	42.15	0.25472	山西省	9.84068	4.56497	4.10991	14.9559	1.8897	15.4234	18.9406	0.0029073	5.1358	6.70686	5.64774
2019	0.953935	43.8	0.276669	山西省	9.84993	4.83847	4.14409	14.8852	1.9313	15.4545	18.9529	0.00392898	5.19296	6.96319	5.73247
2020	0.959693	43.5	0.289536	山西省	9.99336	5.19163	4.69398	15.0413	1.93117	15.491	18.9889	0.00399889	5.32788	7.22037	5.78607
2021	0.962892	49.6373	0.223399	山西省	10.1368	5.16578	5.06849	15.1971	1.86431	16.0832	19.2356	0.00457948	5.54126	7.42118	5.83747
2022	0.96929	54	0.229169	山西省	10.198	5.09138	4.95674	15.2111	1.906	15.9053	19.3624	0.00429293	5.62402	7.46107	5.8868
2009	0.969444	49.2	0.109779	广东省	8.87171	5.82702	5.22908	18.8138	1.92147	18.3907	19.794	0.00216197	8.63106	9.66631
2010	1.02556	50	0.117826	广东省	9.10242	5.92634	5.42819	19.0397	1.91243	18.612	19.947	0.00133012	8.66112	9.58843
2011	1.03944	49.7	0.126149	广东省	9.33313	6.105	5.64902	19.1769	1.86544	18.6872	20.0923	0.00121119	8.43403	9.63626	4.24104
2012	1.06722	48.54	0.129457	广东省	9.34783	6.29037	5.69709	19.221	1.84253	18.7553	20.1623	0.00072055	8.52892	9.86147	4.84466
2013	1.12222	47.3	0.13463	广东省	9.22653	6.33285	5.91317	19.2764	1.82345	18.8832	20.2529	0.00182877	8.66596	10.0352	5.21917
2014	1.185	46.3351	0.134975	广东省	9.28264	6.41078	5.89824	19.3566	1.81528	18.7709	20.3348	0.00218209	8.67829	9.92628	5.30594
2015	1.20944	44.7911	0.176176	广东省	9.49607	6.70453	6.16212	19.3597	1.82912	18.7912	20.406	0.00302414	8.73134	9.62424	5.48459
2016	1.22778	43.423	0.166299	广东省	9.61274	7.0709	6.3182	19.3596	1.89346	18.7706	20.5108	0.00314889	8.79027	10.0231	5.51343
2017	1.23778	42.3699	0.167632	广东省	9.76912	7.38526	6.60679	19.4287	1.90981	18.8028	20.6146	0.00390764	8.92897	10.3857	5.69093
2018	1.25389	41.83	0.161694	广东省	9.62975	7.50151	6.98835	19.4282	1.8897	18.8521	20.6957	0.00262189	9.05076	10.5591	5.80489
2019	1.28722	40.4	0.160655	广东省	9.71378	7.52419	7.01198	19.4692	1.9313	18.8187	20.7972	0.00271494	9.16346	10.7421	5.8878
2020	1.32722	39.2	0.157373	广东省	9.92126	7.58198	7.13101	19.6016	1.93117	18.494	20.8255	0.00369244	9.27519	10.8753	5.93893
2021	1.33556	40.379	0.146716	广东省	10.1287	7.57767	7.35459	19.756	1.86431	18.6381	20.9414	0.00430435	9.42319	11.0669	5.98856
2022	1.33667	40.9	0.143535	广东省	10.1754	7.49188	7.34781	19.7253	1.906	18.9444	20.9788	0.00385827	9.48197	11.1469	6.03629
2009	0.363136	43.6	0.20902	广西壮族自治区	8.09567	2.21121	1.89391	15.5267	1.92147	12.1324	18.167	0.00020935	5.71373	6.35611
2010	0.380508	47.1	0.209783	广西壮族自治区	8.3533	2.54861	2.03815	15.6227	1.91243	12.9179	18.3767	0.00073639	5.82305	5.59842
2011	0.406356	48.4	0.217158	广西壮族自治区	8.61094	3.02625	2.54758	15.8282	1.86544	13.2403	18.5795	0.00034929	5.61677	6.44413	3.52312
2012	0.425	47.93	0.229014	广西壮族自治区	8.4239	3.49892	2.6123	15.9855	1.84253	13.8217	18.6857	0.00089765	5.65249	6.37673	4.49256
2013	0.448305	47.7	0.222054	广西壮族自治区	8.59333	3.98454	3.18237	16.1549	1.82345	14.0001	18.7888	0.00034145	5.70711	6.29895	4.95202
2014	0.470339	46.7365	0.222026	广西壮族自治区	8.74943	4.3073	3.25229	16.3939	1.81528	14.3853	18.87	0.00074631	5.69036	6.35089	5.11271
2015	0.490678	45.9291	0.24195	广西壮族自治区	8.68266	4.65157	3.59954	16.5299	1.82912	14.6498	18.9397	0.00180061	5.7462	6.07993	5.33383
2016	0.507627	45.1677	0.242482	广西壮族自治区	8.76196	5.00448	3.73521	16.3681	1.89346	14.6859	19.026	0.00248702	5.76205	6.13988	5.40861
2017	0.523305	40.2243	0.264994	广西壮族自治区	8.75788	5.00422	3.88486	16.5764	1.90981	14.9636	19.0371	0.00236686	5.8186	6.21261	5.56812
2018	0.536441	39.67	0.260938	广西壮族自治区	8.74479	4.7972	4.16856	16.6615	1.8897	15.3149	19.1313	0.0015765	5.87212	6.16121	5.66729
2019	0.549576	33.3	0.275506	广西壮族自治区	9.01613	4.82923	4.23345	16.8828	1.9313	15.3321	19.1738	0.00378344	5.8999	6.53959	5.73628
2020	0.572458	32.1	0.278899	广西壮族自治区	9.12677	5.08725	4.56965	16.8834	1.93117	15.525	19.2162	0.00405681	6.10479	6.84375	5.78435
2021	0.695763	33.0946	0.234694	广西壮族自治区	9.23741	5.17082	4.85736	16.9263	1.86431	15.7446	19.3266	0.00272394	6.21661	7.27932	5.83088
2022	0.755508	34	0.224073	广西壮族自治区	9.2877	5.05959	4.84857	17.079	1.906	16.0648	19.3877	0.00237704	6.31173	7.48829	5.87816
2009	0.0574096	45.1	0.314916	新疆维吾尔自治区	8.65801	2.38306	1.84298	15.8194	1.92147	10.8574	17.5714	0.00022112	3.43399	4.44265
2010	0.0619277	47.7	0.312445	新疆维吾尔自治区	8.91752	2.66706	2.34987	15.9805	1.91243	11.0715	17.8114	0.00030622	3.52636	2.30259
2011	0.0654217	48.8	0.345609	新疆维吾尔自治区	9.17703	2.75668	2.48995	16.1924	1.86544	11.4746	18.0067	0.00015653	3.13549	4.20469
2012	0.0744578	46.39	0.362419	新疆维吾尔自治区	9.04991	3.05486	2.54574	16.3071	1.84253	11.79	18.1337	0.00067955	3.21888	3.13549
2013	0.0783735	45	0.363238	新疆维吾尔自治区	8.98753	3.12836	2.94972	16.4245	1.82345	12.2307	18.2515	0.00038473	3.3322	3.78419
2014	0.0827711	42.5835	0.357772	新疆维吾尔自治区	9.18006	3.46541	3.05018	16.4648	1.81528	12.5407	18.3453	0.0008191	3.52636	3.66356
2015	0.0860843	38.5681	0.408038	新疆维吾尔自治区	9.09427	3.92205	3.51288	16.1854	1.82912	12.2088	18.3508	0.00097533	3.73767	4.39445
2016	0.0903614	37.794	0.428848	新疆维吾尔自治区	9.0983	4.13583	3.62737	16.1336	1.89346	12.1754	18.385	0.00067396	3.8712	4.45435
2017	0.0930723	39.7988	0.42614	新疆维吾尔自治区	9.55503	4.33288	3.73888	16.2696	1.90981	12.5058	18.5052	0.00059866	3.91202	5.21494
2018	0.0966868	40.3	0.410888	新疆维吾尔自治区	9.40512	4.25234	4.02958	16.1669	1.8897	12.7952	18.6195	0.00081035	3.95124	4.89784
2019	0.103133	35.3	0.390928	新疆维吾尔自治区	9.1703	4.38056	3.85835	16.3143	1.9313	12.5419	18.728	0.00077511	3.98898	5.07517
2020	0.114578	34.4	0.401024	新疆维吾尔自治区	9.38514	4.71234	4.21095	16.1728	1.93117	12.786	18.7426	0.00094313	4.30407	5.28827
2021	0.120783	37.3342	0.3364	新疆维吾尔自治区	9.59998	4.8093	4.65099	16.3296	1.86431	12.7768	18.8897	0.0008647	4.40672	5.2933
2022	0.12506	41	0.385282	新疆维吾尔自治区	9.63641	4.90472	4.71307	16.8191	1.906	13.4874	18.994	0.00126183	4.38203	5.31321
2009	1.56043	53.9	0.11659	江苏省	8.54605	5.22834	4.46772	18.0906	1.92147	17.9773	19.6578	0.00218136	8.42112	8.83536
2010	1.63548	52.5	0.118624	江苏省	8.85436	5.59875	4.95949	18.3927	1.91243	18.2687	19.842	0.00370789	8.49044	8.54189
2011	1.66374	51.3	0.126689	江苏省	9.16267	5.96555	5.25388	18.5837	1.86544	18.2485	20.0122	0.00326038	8.30918	9.1214	4.12842
2012	1.68421	50.17	0.130002	江苏省	9.26139	6.21928	5.43354	18.6385	1.84253	18.2349	20.1082	0.00370503	8.43338	9.42222	4.80427
2013	1.7076	49.2	0.130511	江苏省	9.42235	6.38273	5.80979	18.6389	1.82345	18.1881	20.2083	0.00377197	8.48982	9.52836	5.19839
2014	1.72417	47.4041	0.130168	江苏省	9.34982	6.45357	5.81069	18.687	1.81528	18.1908	20.2938	0.00370146	8.48715	9.59336	5.3189
2015	1.74074	45.7018	0.138164	江苏省	9.49009	6.62083	6.06099	18.6773	1.82912	18.2181	20.3683	0.0125078	8.4976	9.47424	5.49721
2016	1.76998	44.7348	0.128985	江苏省	9.51014	6.79925	6.17253	18.7155	1.89346	18.1676	20.4669	0.0108333	8.51859	9.58535	5.53635
2017	1.78363	45.0157	0.123688	江苏省	9.52172	7.03359	6.26821	18.8361	1.90981	18.3547	20.5709	0.00821126	8.50482	9.70021	5.69605
2018	1.79142	44.5	0.125896	江苏省	9.37266	7.19708	6.62149	18.9306	1.8897	18.4288	20.6463	0.0132718	8.49085	9.77872	5.8112
2019	1.81287	44.4	0.126201	江苏省	9.6265	7.41624	6.69616	18.9674	1.9313	18.4167	20.7196	0.0106649	8.53915	9.91596	5.89145
2020	1.81969	43.1	0.133194	江苏省	9.84376	7.56953	7.11123	18.961	1.93117	18.4363	20.7501	0.0128406	8.695	10.0944	5.9444
2021	1.82066	44.4943	0.125341	江苏省	10.061	7.50221	7.33983	19.1683	1.86431	18.5484	20.8748	0.0229636	8.83826	10.258	5.99491
2022	1.82066	45.5	0.121272	江苏省	10.2049	7.45989	7.31245	19.2473	1.906	18.6091	20.9293	0.0228926	8.93997	10.4106	6.04304
2009	0.601796	51.2	0.204094	江西省	8.52289	2.68322	2.01478	15.197	1.92147	13.8668	18.1535	0.00117213	6.2186	6.67708
2010	0.658084	54.2	0.203493	江西省	8.62977	2.95566	2.45799	15.7852	1.91243	14.4646	18.3642	0.000662	6.31897	6.2519
2011	0.735928	54.6	0.21658	江西省	8.73665	3.24702	2.81458	16.2652	1.86544	14.7495	18.5779	0.0003263	6.21261	6.81564	3.39249
2012	0.770659	53.62	0.233165	江西省	8.86651	3.59906	3.03041	16.4387	1.84253	14.5445	18.6791	0.00336671	6.40026	6.88551	4.52103
2013	0.786826	53.5	0.240823	江西省	9.2385	3.92506	3.59419	16.5442	1.82345	14.5724	18.786	0.00162593	6.54535	7.17012	4.9845
2014	0.823952	52.4857	0.247076	江西省	8.87525	4.24053	3.75787	16.6156	1.81528	14.987	18.8727	0.00305334	6.67456	7.21524	5.16872
2015	0.835329	50.2971	0.263849	江西省	8.87176	4.69472	4.26369	16.6739	1.82912	14.9764	18.9349	0.00711718	6.82763	7.22766	5.33922
2016	0.85988	47.7298	0.249603	江西省	8.75097	5.05525	4.60666	16.6407	1.89346	14.89	19.0358	0.00687727	6.96979	7.69029	5.41057
2017	0.867066	48.1247	0.255493	江西省	8.76582	5.41927	4.66333	16.766	1.90981	14.8524	19.1141	0.00662209	7.07708	8.00202	5.58789
2018	0.87006	46.62	0.257793	江西省	8.92787	5.51491	5.26192	16.7572	1.8897	15.0722	19.2084	0.00399262	7.17396	8.27129	5.69114
2019	1.23353	44.2	0.257974	江西省	9.22423	5.60667	5.23115	16.6988	1.9313	15.7749	19.3272	0.00691184	7.31322	8.51479	5.7656
2020	1.29102	43.1	0.259778	江西省	9.32673	5.92365	5.53338	16.7747	1.93117	16.0904	19.3643	0.00905223	7.48381	8.68033	5.83074
2021	1.29641	44.5083	0.228864	江西省	9.42923	5.75255	5.73368	17.1142	1.86431	16.0718	19.5065	0.0149815	7.65492	8.96188	5.89429
2022	1.2988	44.8	0.227253	江西省	9.50849	5.67877	5.52992	17.5124	1.906	16.1669	19.5862	0.00803465	7.83834	9.20332	5.9561
2009	0.786894	52	0.136207	河北省	8.42494	3.14255	2.52419	16.042	1.92147	14.1872	18.9651	0.00101023	6.04973	7.15462
2010	0.804475	52.5	0.138286	河北省	8.5454	3.21248	2.97108	16.3652	1.91243	14.7182	19.1333	0.00032449	6.08222	6.75693
2011	0.822056	53.5	0.14429	河北省	8.66587	3.49673	3.1131	16.5849	1.86544	14.7332	19.3174	0.0007951	5.9135	7.01751	3.47878
2012	0.857752	52.69	0.153506	河北省	8.70987	3.83703	3.32959	16.6323	1.84253	14.4888	19.3981	0.00041991	6.07074	7.27517	4.49223
2013	0.927011	52.2	0.155033	河北省	8.90172	3.81047	3.6889	16.6739	1.82345	14.3699	19.466	0.00082632	6.22258	7.37963	4.9766
2014	0.954715	51.0274	0.158977	河北省	8.86757	3.99504	3.63453	16.8234	1.81528	14.3413	19.4998	0.00110147	6.32077	7.59689	5.07991
2015	0.988812	48.2682	0.188961	河北省	9.04153	4.33707	3.95895	16.7621	1.82912	14.2016	19.5128	0.00207741	6.45047	7.24494	5.29596
2016	1.01012	47.5732	0.188633	河北省	8.97479	4.58906	4.1112	16.7626	1.89346	14.0451	19.586	0.00258948	6.45047	7.32185	5.36766
2017	1.0309	46.5841	0.195176	河北省	9.13916	4.81613	4.1984	16.7958	1.90981	14.2068	19.6449	0.0028491	6.46381	7.48997	5.55362
2018	1.04369	44.54	0.214556	河北省	9.1491	5.03799	4.62844	16.8405	1.8897	14.4517	19.7019	0.00182855	6.47697	7.61382	5.64463
2019	1.06979	38.7	0.236694	河北省	9.26106	5.27403	4.65244	16.9051	1.9313	14.3749	19.6764	0.00287877	6.50728	7.84502	5.72051
2020	1.13159	37.6	0.249201	河北省	9.37973	5.54792	5.12909	16.961	1.93117	14.4628	19.7073	0.00340425	6.61338	8.04302	5.77672
2021	1.14651	40.5142	0.219062	河北省	9.49841	5.58371	5.42785	17.148	1.86431	14.6264	19.8167	0.00351151	6.7334	8.27614	5.83185
2022	1.15876	40.2	0.219626	河北省	9.62535	5.53196	5.45748	17.2282	1.906	14.8451	19.8645	0.00485876	6.83303	8.51077	5.88519
2009	1.09222	56.5	0.149163	河南省	8.38743	3.23528	2.63411	15.3641	1.92147	12.6535	19.0875	0.00052797	6.51915	7.18766
2010	1.12695	57.3	0.147934	河南省	8.54594	3.62606	3.14503	15.7107	1.91243	13.0687	19.2576	0.00054756	6.5903	6.66313
2011	1.17844	57.3	0.157767	河南省	8.70445	3.78239	3.55268	15.9799	1.86544	15.1284	19.4114	0.00092598	6.58341	6.96697	3.34639
2012	1.2012	56.33	0.169139	河南省	8.66313	4.00223	3.57999	15.9478	1.84253	16.1475	19.5058	0.00118745	6.74288	7.09506	4.427
2013	1.21557	55.4	0.173411	河南省	8.78332	4.03344	3.85142	16.0617	1.82345	16.3678	19.5898	0.00246127	6.83841	7.42237	4.95639
2014	1.22216	50.9944	0.172553	河南省	8.99987	4.26505	3.79819	16.1747	1.81528	16.4263	19.6717	0.00494661	6.97354	7.55014	5.1159
2015	1.24072	48.4225	0.183755	河南省	8.82643	4.63697	4.21141	16.0763	1.82912	16.6621	19.7291	0.00410557	7.06987	7.33954	5.32467
2016	1.42096	47.6278	0.184171	河南省	8.81419	4.92487	4.32358	16.079	1.89346	16.7502	19.8187	0.00510827	7.13966	7.41758	5.40771
2017	1.43473	47.3719	0.184399	河南省	8.94052	5.44889	4.50775	16.2032	1.90981	16.8536	19.9148	0.0030301	7.08339	7.66809	5.58695
2018	1.49461	45.85	0.191813	河南省	8.97429	5.5775	4.98032	16.387	1.8897	16.929	19.9905	0.00261534	7.02376	7.94343	5.68955
2019	1.53353	43.5	0.187322	河南省	9.12395	5.37613	4.95167	16.4857	1.9313	16.9491	20.1119	0.00256655	7.00851	8.11761	5.77492
2020	1.56826	41.6	0.188604	河南省	9.26849	5.62081	5.21939	16.6063	1.93117	17.0185	20.1254	0.00421811	7.08841	8.2923	5.83133
2021	1.63174	41.3189	0.166153	河南省	9.41303	5.53748	5.5019	16.8686	1.86431	17.1828	20.1937	0.00517037	7.22184	8.42967	5.8866
2022	1.68982	41.5	0.173555	河南省	9.49031	5.50328	5.37619	17.022	1.906	17.1414	20.2346	0.00573223	7.32975	8.59304	5.94057
2009	1.11373	51.8	0.115411	浙江省	8.40434	5.32366	4.74323	18.245	1.92147	15.7574	19.2532		8.03722	8.56751
2010	1.15098	51.6	0.115715	浙江省	8.61235	5.46877	5.20958	18.5341	1.91243	16.1339	19.4403		8.11343	7.71155
2011	1.17059	51.2	0.118896	浙江省	8.82035	5.70356	5.44796	18.6807	1.86544	16.1217	19.5937		7.56164	8.60061	4.34886
2012	1.19118	49.95	0.120059	浙江省	9.21123	6.0625	5.61613	18.7012	1.84253	16.0503	19.6638		7.66996	8.84664	4.986
2013	1.21275	49.1	0.125289	浙江省	9.36753	6.16528	6.02475	18.7937	1.82345	15.995	19.7493		7.77947	9.00135	5.32676
2014	1.23333	47.7312	0.128434	浙江省	9.05748	6.3105	5.97659	18.8805	1.81528	16.069	19.8113		7.79852	9.03348	5.41365
2015	1.2549	45.9624	0.154967	浙江省	8.97695	6.594	6.2422	18.9009	1.82912	16.1632	19.8767		7.86442	9.14751	5.57916
2016	1.26765	44.855	0.147599	浙江省	9.11587	6.76115	6.30079	18.9319	1.89346	16.2307	19.9736		7.86134	9.26634	5.59136
2017	1.28627	42.9454	0.145462	浙江省	9.18864	6.94661	6.27715	19.0143	1.90981	16.3486	20.0649		7.8973	9.37093	5.76221
2018	1.30294	41.83	0.153558	浙江省	9.22958	7.06515	6.61191	19.1063	1.8897	16.4512	20.147		7.932	9.54151	5.879
2019	1.31667	42.6	0.161231	浙江省	9.34613	7.08959	6.55687	19.1863	1.9313	16.5751	20.2509		8.05516	9.73003	5.95969
2020	1.33431	40.9	0.156036	浙江省	9.51301	7.25539	6.76433	19.259	1.93117	16.771	20.2865		8.19478	9.94064	6.00852
2021	1.34314	42.4243	0.149826	浙江省	9.67989	7.2317	6.96948	19.4312	1.86431	17.0735	20.4156		8.34996	10.1471	6.05643
2022	1.33725	42.7	0.154638	浙江省	9.74091	7.22801	6.97173	19.56	1.906	17.3575	20.4711		8.4375	10.295	6.10298
2009	0.447059	26.8	0.293834	海南省	8.43693	2.03267	2.16125	13.658	1.92147	10.5871	16.6214	0.00050113	3.95124	5.22036
2010	0.647059	27.7	0.281588	海南省	8.65827	2.32577	2.01012	14.1952	1.91243	11.599	16.843	0.00063058	4.04305	5.10595
2011	0.679412	28.3	0.308722	海南省	8.87962	2.64327	1.71957	14.1798	1.86544	12.2168	17.0434	0.00073377	3.82864	5.86363	3.81903
2012	0.720588	28.17	0.319265	海南省	9.1472	3.21127	2.38549	14.3194	1.84253	12.6899	17.1674	0.00046201	3.91202	6.09131	4.63415
2013	0.741176	27.7	0.318223	海南省	9.18771	3.28051	2.9771	14.4792	1.82345	12.776	17.2742	0.00047574	3.93183	6.25383	5.06424
2014	0.776471	25.0226	0.314148	海南省	9.09845	3.32889	2.89102	14.7355	1.81528	12.2256	17.3711	0.00133751	3.89182	6.32615	5.19084
2015	0.811765	23.6532	0.334731	海南省	9.19857	3.70043	3.1518	14.5807	1.82912	12.111	17.4272	0.0022098	3.93183	5.86363	5.43951
2016	0.852941	22.3515	0.339603	海南省	9.12164	3.86073	3.281	14.0612	1.89346	11.8019	17.5176	0.00254307	3.95124	5.8522	5.44484
2017	0.926471	22.327	0.323576	海南省	9.47552	4.4272	3.41835	14.8783	1.90981	10.8822	17.6138	0.00276308	3.98898	5.95842	5.6191
2018	1.05882	22.68	0.350018	海南省	9.80471	4.64135	3.87317	14.8502	1.8897	11.9572	17.6934	0.00152555	4.02535	6.1717	5.73567
2019	1.15294	20.7	0.350089	海南省	9.56678	5.0192	4.22032	14.9158	1.9313	12.9834	17.7875	0.00202177	4.09434	6.3081	5.7953
2020	1.21471	19.1	0.356529	海南省	9.6321	5.45823	4.89958	14.7566	1.93117	12.2683	17.8287	0.00143753	4.14313	6.40192	5.84079
2021	1.24118	19.1315	0.304449	海南省	9.69742	5.63628	5.30584	14.9506	1.86431	11.9799	17.9861	0.00185141	4.23411	6.7901	5.88563
2022	1.26471	19.2	0.307613	海南省	9.9059	5.35241	5.15509	15.7057	1.906	13.2992	18.0377	0.00091866	4.29046	6.97261	5.92954
2009	0.968263	46.6	0.161323	湖北省	8.48868	3.79696	3.24667	15.5059	1.92147	14.1483	18.68	0.00027263	6.6053	7.74975
2010	1.07316	48.6	0.156655	湖北省	8.76793	4.09261	3.55562	15.7934	1.91243	14.7511	18.8887	0.00120562	6.68211	7.22984
2011	1.11996	50	0.163748	湖北省	9.04718	4.30221	3.91687	16.1006	1.86544	14.8419	19.0953	0.00101534	6.29895	7.57302	3.68437
2012	1.15761	50.31	0.168976	湖北省	9.20158	4.62527	4.03683	16.0422	1.84253	14.9062	19.2205	0.0013084	6.53233	7.75961	4.61927
2013	1.21087	49.3	0.176334	湖北省	9.34479	4.74366	4.40015	16.2058	1.82345	14.9868	19.3286	0.00262228	6.72143	7.74457	5.10449
2014	1.27327	46.9422	0.180215	湖北省	9.11094	4.93406	4.34275	16.3404	1.81528	15.1705	19.4279	0.00433202	6.82437	7.91242	5.24776
2015	1.3631	45.697	0.20754	湖北省	9.33253	5.34232	4.70269	16.396	1.82912	15.4231	19.5042	0.00559175	6.94409	7.6811	5.42385
2016	1.41097	44.8621	0.19663	湖北省	9.29726	5.66717	4.88842	16.2176	1.89346	15.648	19.6044	0.00639598	6.96885	7.83122	5.48006
2017	1.46423	43.5248	0.191703	湖北省	9.40495	5.96564	5.07022	16.365	1.90981	15.8675	19.687	0.00737635	7.00261	7.96728	5.65347
2018	1.49919	43.41	0.184376	湖北省	9.53346	6.06517	5.35929	16.5219	1.8897	15.8399	19.791	0.00685465	7.03527	8.10651	5.76669
2019	1.58741	41.7	0.173914	湖北省	9.48363	6.25512	5.55613	16.6473	1.9313	15.8767	19.943	0.00597976	7.11477	8.28375	5.8418
2020	1.59441	39.2	0.194342	湖北省	9.66121	6.40448	5.94168	16.7666	1.93117	15.8718	19.8896	0.00826606	7.19968	8.53935	5.88232
2021	1.6482	37.896	0.158632	湖北省	9.83878	6.53705	6.28835	16.9812	1.86431	16.2427	20.0304	0.007538	7.30586	8.65869	5.92343
2022	1.6837	39.5	0.160489	湖北省	9.70214	6.60638	6.41342	17.3643	1.906	15.8072	20.1022	0.00523986	7.39142	8.78248	5.96307
2009	0.771483	43.5	0.169257	湖南省	8.46535	3.21176	2.64896	15.0534	1.92147	12.6225	18.6876	0.00269738	6.40192	6.72263
2010	0.94051	45.8	0.168505	湖南省	8.63622	3.51355	3.01198	15.4117	1.91243	13.0204	18.8931	0.00380243	6.52649	5.92158
2011	1.01086	47.6	0.178995	湖南省	8.80709	3.82292	3.32109	15.5808	1.86544	13.2241	19.0972	0.0037501	6.52649	6.95368	3.48676
2012	1.03352	47.42	0.185924	湖南省	8.7214	4.08977	3.60099	15.7731	1.84253	13.6797	19.2161	0.00264892	6.6695	6.88857	4.5402
2013	1.04863	47	0.190519	湖南省	8.9576	4.22602	3.93348	15.9137	1.82345	13.8432	19.3217	0.00362392	6.78106	7.23129	4.99525
2014	1.07365	46.1661	0.185572	湖南省	9.02003	4.38926	3.91564	16.1929	1.81528	14.2037	19.4153	0.00259017	6.80239	7.52348	5.11961
2015	1.08357	44.3247	0.19821	湖南省	9.30286	4.75242	4.22552	16.0855	1.82912	14.6219	19.482	0.00425147	6.85961	7.3025	5.32972
2016	1.09585	42.284	0.200916	湖南省	9.3602	5.03821	4.36124	16.1193	1.89346	14.3692	19.5697	0.00438284	6.9344	7.46164	5.38307
2017	1.10246	41.7235	0.202619	湖南省	9.45258	5.33197	4.53248	16.4083	1.90981	14.6385	19.6416	0.00380173	7.04141	7.72754	5.56498
2018	1.13456	39.68	0.205338	湖南省	9.37129	5.37273	4.79767	16.6942	1.8897	14.6996	19.7134	0.00557322	7.13807	8.03431	5.65882
2019	1.15061	37.6	0.202113	湖南省	9.53873	5.5325	4.83585	17.0973	1.9313	15.2273	19.8008	0.00538115	7.23056	8.46611	5.73931
2020	1.16289	38.1	0.201121	湖南省	9.65476	5.82	5.22302	17.1824	1.93117	15.2018	19.8505	0.00592148	7.40914	8.56217	5.80523
2021	1.1728	39.3506	0.180741	湖南省	9.7708	5.7345	5.47818	17.4286	1.86431	15.4217	19.9481	0.00701046	7.51643	8.90314	5.86836
2022	1.17611	39.4	0.184745	湖南省	9.79551	5.75894	5.5244	17.6464	1.906	15.5368	20.0032	0.00592829	7.59085	9.10431	5.92858
2009	0.175836	45.1	0.3679	甘肃省	7.29111	2.35854	1.79438	13.0583	1.92147	10.4185	17.3382	0.00036256	4.38203	5.54908
2010	0.195863	48.2	0.356387	甘肃省	7.72267	2.46078	2.12708	13.8576	1.91243	11.0923	17.5341	0.00017627	4.39445	5.09987
2011	0.209067	47.4	0.356794	甘肃省	8.15423	2.77183	2.29638	14.0863	1.86544	11.3304	17.7316	0.00018623	4.07754	5.48064	2.93598
2012	0.230634	46.02	0.364511	甘肃省	8.27904	3.25703	2.59588	14.5902	1.84253	11.3604	17.8498	0.00039426	4.46591	5.50533	4.33454
2013	0.242738	45	0.364829	甘肃省	8.34645	3.41	3.1089	14.826	1.82345	11.9176	17.9635	0.00058664	4.67283	5.65249	4.85507
2014	0.260563	42.8043	0.371736	甘肃省	8.32116	3.60027	3.19103	14.9538	1.81528	11.9339	18.0404	0.00049169	4.76217	5.67675	5.07367
2015	0.275308	36.7401	0.435666	甘肃省	8.44493	3.77192	3.32295	15.0347	1.82912	12.3692	18.0336	0.00103861	4.82028	5.18739	5.29722
2016	0.286312	34.9365	0.437482	甘肃省	8.44642	4.15527	3.6358	14.6763	1.89346	12.7172	18.0922	0.00125754	4.79579	5.3033	5.31866
2017	0.286972	34.3408	0.442961	甘肃省	8.6623	4.51628	3.87408	13.7613	1.90981	12.2415	18.1276	0.00144574	4.78749	5.36598	5.49627
2018	0.294234	33.89	0.457458	甘肃省	8.46133	4.61381	4.27383	14.0157	1.8897	12.394	18.2278	0.00081143	4.77912	5.54908	5.58657
2019	0.334727	32.8	0.453253	甘肃省	8.46066	4.87113	4.29795	13.887	1.9313	12.3945	18.2835	0.00131407	4.69135	5.46806	5.66691
2020	0.346831	31.6	0.461743	甘肃省	8.6616	5.04505	4.72576	13.3089	1.93117	12.4338	18.3172	0.00165441	4.77912	5.45104	5.72195
2021	0.349032	33.8422	0.393677	甘肃省	8.86254	5.0116	4.87175	13.4083	1.86431	12.6189	18.4447	0.00293926	4.94164	5.70711	5.77508
2022	0.352113	35.2	0.380049	甘肃省	8.77585	5.04235	4.78067	13.597	1.906	12.9165	18.5342	0.00119165	5.14166	5.9162	5.82827
2009	0.600165	49.1	0.115378	福建省	8.34637	4.41947	3.65924	17.195	1.92147	15.7708	18.6225	0.00167603	6.6107	7.28551
2010	0.626546	51	0.115022	福建省	8.58804	4.67285	4.21714	17.4937	1.91243	15.9928	18.8085	0.00411759	6.6733	6.9489
2011	0.651278	51.6	0.12518	福建省	8.82972	4.88434	4.56991	17.7528	1.86544	15.977	18.9837	0.00415813	6.39024	7.43956	4.12326
2012	0.67601	51.71	0.132349	福建省	8.56386	5.11808	4.67457	17.7841	1.84253	15.9953	19.0988	0	6.53959	7.74803	4.81389
2013	0.715581	52	0.14033	福建省	8.64711	5.15927	4.99726	17.8467	1.82345	16.079	19.2031	0.00239374	6.60935	7.78614	5.21003
2014	0.732894	52.0265	0.13746	福建省	8.79261	5.29884	4.85094	17.9173	1.81528	16.0391	19.2985	0.00623626	6.6796	7.7424	5.31118
2015	0.774114	50.2883	0.154026	福建省	8.87103	5.74518	5.3352	17.9275	1.82912	16.0254	19.3754	0.0067981	6.73815	7.67183	5.50211
2016	0.793075	48.9177	0.148397	福建省	8.72578	6.0773	5.59294	17.9193	1.89346	15.9311	19.4788	0.00786118	6.7546	7.88571	5.53208
2017	0.805441	47.7107	0.145552	福建省	9.13602	6.26761	5.65378	17.9235	1.90981	16.1196	19.5895	0.00468191	6.8368	8.13006	5.70138
2018	0.817807	48.13	0.134976	福建省	8.97009	6.46951	6.12125	18.0075	1.8897	16.1472	19.6962	0.00648809	6.91274	8.37701	5.81246
2019	0.828524	48.5	0.119777	福建省	8.77435	6.48999	5.99598	18.1341	1.9313	15.8746	19.8651	0.00970278	7.07665	8.53601	5.88752
2020	0.843364	46.3	0.118807	福建省	9.13599	6.62932	6.30667	18.1437	1.93117	15.9678	19.9001	0.0102526	7.11233	8.62873	5.94051
2021	0.866447	46.8473	0.106631	福建省	9.49763	6.52401	6.36107	18.3813	1.86431	16.2856	20.006	0.00729359	7.18083	8.74544	5.99211
2022	0.892003	47.2	0.107159	福建省	9.50645	6.48848	6.39097	18.5119	1.906	16.3728	20.0905	0.00939665	7.27863	8.91811	6.04254
2009	0.0216612	31	1.06519	西藏自治区	4.54779	0.526552	0.712767	12.4441	1.92147	7.91294	15.3002	0	2.30259	0.693147
2010	0.029886	32.3	1.08587	西藏自治区	5.02931	1.30407	0.851063	13.1588	1.91243	8.12704	15.4398	0.00015926	2.3979	0
2011	0.0320847	34.5	1.25136	西藏自治区	5.51083	1.1999	0.286228	13.5378	1.86544	8.7732	15.6169	9.994e-05	1.60944	0	2.78625
2012	0.0344462	34.64	1.29144	西藏自治区	5.07118	1.59455	1.45203	14.5528	1.84253	10.2319	15.7629	6.957e-05	1.79176	0.693147	4.22727
2013	0.0400652	36.3	1.24353	西藏自治区	4.36739	0.828994	1.51519	14.5036	1.82345	10.454	15.9144	0.00030006	2.07944	1.09861	4.7458
2014	0.0449511	36.5801	1.28743	西藏自治区	4.22194	1.17052	1.06678	14.0658	1.81528	8.72304	16.0356	0.00019628	2.19722	2.3979	4.96919
2015	0.0482085	36.6514	1.34594	西藏自治区	5.33293	1.55628	1.25108	12.8023	1.82912	7.82058	16.1441	0.00033546	2.07944	2.19722	5.22779
2016	0.0587948	37.2734	1.37916	西藏自治区	5.08519	4.00334	2.45917	12.6486	1.89346	7.59724	16.2591	0.00019525	2.19722	2.56495	5.32169
2017	0.064088	39.1824	1.28303	西藏自治区	5.62081	3.92046	3.63345	12.5782	1.90981	7.77961	16.3888	0.00026694	2.14007	2.70805	5.50358
2018	0.0702769	42.53	1.33367	西藏自治区	5.75483	4.37102	3.31175	12.5474	1.8897	7.66807	16.5085	0.00100748	2.07944	3.04452	5.61433
2019	0.0754072	37.4	1.28856	西藏自治区	5.84722	4.32163	3.74894	12.8119	1.9313	8.78786	16.6474	0.00101332	2.3979	3.3322	5.68287
2020	0.0810261	42	1.16197	西藏自治区	6.14172	4.3357	4.05952	11.7187	1.93117	8.83893	16.7614	0.00106285	2.3979	3.52636	5.73828
2021	0.0830619	36.4047	0.974444	西藏自治区	6.43621	4.65742	4.29962	12.286	1.86431	9.12296	16.8505	0.00126159	2.83321	3.95124	5.79317
2022	0.0840391	37.7	1.21588	西藏自治区	6.65987	4.50045	4.48202	12.8697	1.906	10.7958	16.8754	0.00078903	2.89037	4.06044	5.84647
2009	0.417045	37.7	0.350723	贵州省	7.0815	2.68431	2.01244	13.6222	1.92147	11.5373	17.4823	0.0002768	5.01728	6.5582
2010	0.443182	39.1	0.354503	贵州省	7.33508	2.60163	2.24473	14.039	1.91243	10.8081	17.6446	0	5.01064	6.59167
2011	0.483523	38.5	0.394504	贵州省	7.58866	3.04754	2.55185	14.4493	1.86544	10.6753	17.8589	0.00024572	4.77912	6.7546	2.91615
2012	0.523295	39.08	0.40216	贵州省	7.63087	3.42096	2.68141	14.9304	1.84253	11.2517	18.0427	0.00098509	4.90527	6.79682	4.32902
2013	0.574432	40.5	0.381193	贵州省	8.04266	3.54907	3.25449	15.2432	1.82345	11.4656	18.2083	0.00111423	5.00395	6.71901	4.79761
2014	0.646023	41.6283	0.382328	贵州省	8.09209	4.25073	3.33386	15.5309	1.81528	12.2727	18.3445	0.00084846	5.26269	6.76619	5.04097
2015	0.722159	39.4935	0.375099	贵州省	7.78073	4.05469	3.84491	15.4916	1.82912	13.6554	18.4697	0.00241062	5.42054	6.77992	5.26419
2016	0.791477	39.6505	0.361931	贵州省	7.76686	4.40972	3.7911	14.7289	1.89346	13.3963	18.5842	0.00650349	5.79909	6.81674	5.34448
2017	0.885227	40.0872	0.340638	贵州省	8.13994	4.81142	3.93744	14.5974	1.90981	14.3614	18.7238	0.00726786	5.9977	6.93925	5.52728
2018	0.93125	38.87	0.339695	贵州省	8.07549	4.98351	4.40437	14.552	1.8897	14.0793	18.8132	0.00524752	6.16331	7.14992	5.62369
2019	1.0142	36.1	0.354739	贵州省	7.94519	5.1026	4.59644	14.8482	1.9313	13.0423	18.9376	0.00443638	6.05912	7.22694	5.68191
2020	1.0858	34.8	0.321963	贵州省	8.32875	5.16579	4.78813	15.1852	1.93117	12.796	18.9988	0.00391559	5.98896	7.48268	5.7299
2021	1.11761	35.6609	0.285402	贵州省	8.7123	5.08189	4.86114	15.2943	1.86431	13.0749	19.0929	0.00443859	5.95842	7.43485	5.77641
2022	1.14716	35.3	0.29018	贵州省	8.64443	4.97175	4.65811	15.1147	1.906	13.7332	19.122	0.00376575	6.01127	7.63964	5.82308
2009	0.601782	52	0.176328	辽宁省	9.23728	4.178	3.57905	16.8238	1.92147	14.7607	18.8402	0.00021573	6.90675	7.26543
2010	0.613434	54.1	0.173147	辽宁省	9.35217	4.40257	3.92601	17.0536	1.91243	15.1213	19.0336	0.00021248	6.89467	6.27664
2011	0.63331	54.7	0.175728	辽宁省	9.46705	4.59137	4.18264	17.1898	1.86544	15.1412	19.2194	0	6.55251	6.98101	3.76792
2012	0.653873	53.25	0.18347	辽宁省	9.89801	4.87348	4.13502	17.3233	1.84253	14.9825	19.3308	0.00035525	6.60394	7.1624	4.63986
2013	0.695682	52.7	0.190989	辽宁省	10.1049	5.04507	4.38353	17.4155	1.82345	15.0283	19.4218	0.00035162	6.59987	7.14283	5.07561
2014	0.729267	50.2492	0.177474	辽宁省	9.90945	4.90236	4.21459	17.3102	1.81528	14.9618	19.4724	0.00140265	6.53233	7.17089	5.23437
2015	0.772447	45.4915	0.156322	辽宁省	9.83995	5.11705	4.52824	17.1739	1.82912	14.8602	19.4739	0.0013555	6.40357	6.87936	5.4223
2016	0.781357	38.6865	0.205758	辽宁省	9.97179	5.31469	4.65477	17.0507	1.89346	14.9762	19.2203	0.00230597	6.13123	7.16935	5.44419
2017	0.806717	39.2999	0.20844	辽宁省	9.98468	5.38037	4.75588	17.0941	1.90981	15.1381	19.2712	0.00200506	6.12687	7.41938	5.58792
2018	0.840302	39.6	0.210849	辽宁省	9.95172	5.55048	4.94944	17.1321	1.8897	15.3676	19.3495	0.00133076	6.12249	7.52294	5.67315
2019	0.85538	38.3	0.230639	辽宁省	9.96171	5.6674	5.08129	17.0519	1.9313	15.5909	19.3333	0.00218217	6.20051	7.73061	5.73983
2020	0.901302	37.4	0.239466	辽宁省	10.0966	5.89628	5.46581	16.8467	1.93117	15.5586	19.3416	0.00345579	6.23048	7.84815	5.78779
2021	0.920493	39.4257	0.213138	辽宁省	10.2315	5.94257	5.75146	17.15	1.86431	15.4249	19.4353	0.00482455	6.3081	8.03883	5.8354
2022	0.924606	40.6	0.216097	辽宁省	10.1763	5.94352	5.75619	17.2494	1.906	15.4477	19.4845	0.00319613	6.32972	8.06809	5.88126
2009	0.923451	52.8	0.19787	重庆市	7.9341	3.68525	2.91476	14.8376	1.92147	11.8832	17.9945	0.00111486	5.65948	6.68461
2010	1.00729	55	0.215635	重庆市	8.35673	4.13222	3.43444	15.3213	1.91243	13.239	18.1882	0.00067881	5.78074	6.50279
2011	1.08505	55.4	0.256732	重庆市	8.77935	4.54888	3.89049	16.0131	1.86544	15.152	18.4218	0.00120107	5.52943	6.90174	3.73505
2012	1.12515	52.37	0.267	重庆市	8.6356	4.77862	4.22179	16.5182	1.84253	16.059	18.5526	0.00177107	5.75257	7.15774	4.60537
2013	1.17132	50.5	0.239554	重庆市	8.67599	5.02236	4.68353	16.4256	1.82345	16.5487	18.6662	0.00158337	5.94803	7.05099	5.0743
2014	1.27339	45.7775	0.231682	重庆市	8.95551	5.37318	4.71923	16.8038	1.81528	16.7649	18.7757	0.00274187	6.13123	7.66622	5.21879
2015	1.44714	44.9784	0.241263	重庆市	8.94135	5.90294	5.06695	16.6404	1.82912	16.6785	18.8729	0.00257578	6.32972	7.37086	5.40196
2016	1.48846	44.5246	0.225574	重庆市	9.07319	5.68468	5.37194	16.1512	1.89346	16.629	18.994	0.00369831	6.51915	7.64204	5.45485
2017	1.54921	44.1942	0.223235	重庆市	9.1956	5.84575	5.27519	16.0789	1.90981	16.7675	19.0846	0.00206831	6.53233	7.85127	5.62152
2018	1.70838	40.9	0.222998	重庆市	9.25715	5.9132	5.49171	16.2125	1.8897	16.9507	19.1318	0.00498552	6.54535	7.93487	5.70887
2019	1.96841	40.2	0.20536	重庆市	9.3441	6.01581	5.4236	16.2308	1.9313	17.0707	19.2796	0.00437368	6.61607	8.14439	5.78527
2020	2.08627	40	0.195736	重庆市	9.58496	6.28501	5.65569	16.4123	1.93117	17.1594	19.3371	0.00516555	6.70073	8.30375	5.84285
2021	2.16768	40.098	0.173337	重庆市	9.82582	6.23329	5.97319	16.7185	1.86431	17.3236	19.4465	0.00433047	6.76388	8.47052	5.89973
2022	2.22357	40.1	0.167969	重庆市	9.84789	6.34927	5.98886	16.7291	1.906	17.3502	19.4898	0.0051221	6.81344	8.62766	5.95498
2009	0.646401	51.9	0.22542	陕西省	8.58454	4.30267	3.51608	14.586	1.92147	13.242	18.2185	0.00053779	5.88332	7.66153
2010	0.679475	53.8	0.219176	陕西省	8.76823	4.71479	3.93627	14.874	1.91243	14.0937	18.433	0.00035987	5.9428	6.89467
2011	0.703794	55.4	0.234234	陕西省	8.95192	4.96108	4.32038	14.9812	1.86544	14.105	18.6448	0.00063725	5.78383	7.33629	3.7126
2012	0.736868	55.86	0.229962	陕西省	9.13523	5.36433	4.41325	15.1491	1.84253	14.3266	18.789	0.00050584	5.93754	7.64779	4.58741
2013	0.751459	55.5	0.226163	陕西省	9.28297	5.64846	4.89131	15.0387	1.82345	14.8922	18.9034	0.00108832	5.99645	7.73849	4.99971
2014	0.762646	54.1395	0.223998	陕西省	9.13958	5.4612	4.88239	15.1019	1.81528	15.4123	18.9911	0.00197429	6.07535	7.73892	5.18588
2015	0.775292	50.3951	0.24282	陕西省	9.54605	5.46389	4.92627	14.9257	1.82912	15.6362	19.0097	0.00149736	6.16331	7.08841	5.37583
2016	0.79037	48.9223	0.226261	陕西省	9.27301	5.67874	5.09497	14.9273	1.89346	15.8277	19.0833	0.00180444	6.2634	7.14283	5.43534
2017	0.803016	49.6962	0.220705	陕西省	9.30708	6.10155	5.23964	15.1236	1.90981	16.3706	19.2045	0.00279343	6.32972	7.26123	5.58669
2018	0.812743	49.75	0.216972	陕西省	9.53101	6.07034	5.47114	15.2716	1.8897	16.626	19.3142	0.00294487	6.39192	7.43544	5.69019
2019	0.839494	46.4	0.221707	陕西省	9.50223	6.28844	5.54523	15.3274	1.9313	16.4718	19.3682	0.0028132	6.52649	7.75105	5.77731
2020	0.847276	43.4	0.226505	陕西省	9.76048	6.43711	5.85925	15.3207	1.93117	16.5055	19.3832	0.00325968	6.61874	8.00403	5.83493
2021	0.874027	46.3157	0.203658	陕西省	10.0187	6.43516	6.17521	15.6292	1.86431	16.7845	19.5126	0.00224662	6.66823	8.26796	5.88957
2022	0.892023	48.6	0.206299	陕西省	10.012	6.45296	6.13087	15.8688	1.906	16.9195	19.6077	0.00334874	6.69827	8.37885	5.94217
2009	0.0577322	53.2	0.450161	青海省	7.44793	1.82739	1.02933	12.0516	1.92147	6.52664	16.1962	0.00019417	3.3322	2.94444
2010	0.0690849	55.1	0.550494	青海省	7.61608	2.16086	1.39519	12.6601	1.91243	6.5176	16.4185	0.00030476	3.3322	2.30259
2011	0.0724076	58.4	0.579171	青海省	7.78424	2.04327	1.78314	12.9596	1.86544	7.85691	16.6312	0.00030247	3.2581	2.48491	2.90854
2012	0.075315	57.69	0.612107	青海省	7.60942	2.86059	2.0806	13.0183	1.84253	9.15575	16.7565	0.00011199	3.29584	2.77259	4.11855
2013	0.0825142	57.3	0.578706	青海省	7.96407	3.05199	2.64139	13.1419	1.82345	9.60668	16.8705	0.00013305	3.3322	2.89037	4.77077
2014	0.0879136	53.5883	0.584995	青海省	8.04138	3.18848	2.33221	13.4361	1.81528	9.05951	16.9524	0.00056843	3.58352	2.77259	4.98313
2015	0.0934515	49.9497	0.626863	青海省	7.51375	4.17178	3.34913	13.8114	1.82912	10.1955	17.0006	0.00097208	3.71357	3.17805	5.27377
2016	0.101066	48.5903	0.592733	青海省	7.79437	4.4999	3.65676	13.7021	1.89346	9.75672	17.063	0.00091479	3.80666	3.61092	5.30022
2017	0.0989893	44.2852	0.583062	青海省	8.01861	4.74004	4.038	12.5608	1.90981	7.12914	17.0831	0.00070331	3.79549	3.58352	5.48147
2018	0.101343	43.52	0.574973	青海省	8.28075	4.87131	4.53841	12.6359	1.8897	8.21719	17.1707	0.0021207	3.78419	3.89182	5.57261
2019	0.103973	39.1	0.628354	青海省	8.21711	4.98698	4.52353	12.1767	1.9313	9.02138	17.2053	0.00199183	3.61092	4.27667	5.64421
2020	0.107019	38	0.643011	青海省	8.34298	5.29486	4.93415	11.6048	1.93117	9.48078	17.2187	0.00188414	3.61092	4.30407	5.69787
2021	0.108542	39.8194	0.554146	青海省	8.46886	5.37621	5.0986	11.9501	1.86431	9.46522	17.3261	0.00274511	3.73767	4.35671	5.74901
2022	0.112003	43.9	0.547103	青海省	8.58554	5.26838	4.99729	12.3379	1.906	9.54304	17.4018	0.00099092	3.85015	4.57471	5.80015
2009	0.275726	47.3	0.218672	黑龙江省	8.7457	3.2933	2.76633	15.7273	1.92147	11.7084	18.2683	0.0004244	5.34233	6.8638
2010	0.2854	50.2	0.217317	黑龙江省	8.93025	3.5862	3.0233	16.2045	1.91243	11.6881	18.4569	0.00023673	5.2933	6.7417
2011	0.297054	50.3	0.22207	黑龙江省	9.1148	3.89065	3.40051	16.2411	1.86544	11.5644	18.6504	0.00055987	4.92725	6.88653	3.51393
2012	0.308707	44.1	0.23164	黑龙江省	9.20955	4.33022	3.72458	16.0063	1.84253	12.0424	18.7349	0.00031698	5.0814	6.82437	4.47631
2013	0.314204	41.1	0.233082	黑龙江省	9.48055	4.51314	4.18075	16.1049	1.82345	12.119	18.7891	0.0001029	5.20949	6.89163	4.95159
2014	0.32124	36.8659	0.228348	黑龙江省	9.3542	4.66793	4.00002	16.1614	1.81528	12.2376	18.8288	0.00026777	5.20401	6.96319	5.12277
2015	0.324538	31.8098	0.266557	黑龙江省	9.37522	4.96636	4.30571	15.3983	1.82912	11.8234	18.8317	0.00042969	5.18739	6.83087	5.34677
2016	0.329376	28.6017	0.274751	黑龙江省	9.37343	4.83528	4.43876	14.9842	1.89346	11.7509	18.8516	0.00208688	5.15906	6.59851	5.40218
2017	0.334213	25.5341	0.291842	黑龙江省	9.4227	4.81462	4.45837	15.0402	1.90981	11.6441	18.8846	0.00266298	5.10595	6.88244	5.54822
2018	0.340809	24.64	0.285837	黑龙江省	9.53874	4.91047	4.51004	14.8343	1.8897	12.0708	18.913	0.00273616	5.04986	6.87316	5.61579
2019	0.344987	26.6	0.368154	黑龙江省	9.56658	5.1053	4.43913	15.0094	1.9313	12.1896	18.7291	0.0019028	5.1358	7.02643	5.67973
2020	0.344767	25.4	0.397811	黑龙江省	9.74676	5.46587	4.89335	14.9317	1.93117	13.175	18.7354	0.00170111	5.23644	7.06987	5.72385
2021	0.346966	26.7171	0.343084	黑龙江省	9.92693	5.55624	5.27835	15.1268	1.86431	13.5411	18.8181	0.0019598	5.42495	7.33237	5.76635
2022	0.349384	29.2	0.342871	黑龙江省	9.73934	5.47626	5.37754	15.2807	1.906	13.9465	18.8845	0.00278324	5.44674	7.54908	5.80823
